# Supplementary material for: Association of lipid-lowering drugs with risk of sarcopenia: a drug target mendelian randomization study and meta-analysis
Source: Hum Genomics. 2024 Jul 3;18:76. doi: 10.1186/s40246-024-00643-3 (PMC11223278; doi:10.1186/s40246-024-00643-3)
Supplement: Supplementary file 2 — Supplementary Material 2 [file 40246_2024_643_MOESM2_ESM.xlsx]

## Sheet: STable1
Supplementary Table S1. The detailed information of instrumental variables in LDL-C from the GWAS of Sakaue et al.
Gene	Chr	pos	SNP	Beta	SE	P-value	Effect allele	Other allele	EAF	F
HMGCR	5	74588898	rs116066418	-0.0606	0.0073	9.53016e-17	A	T	0.027314	68.9127
	5	74725216	rs151000110	-0.0583	0.0051	1.044e-30	A	G	0.058673	130.676
	5	74604075	rs116583196	-0.0265	0.0034	5.4689e-15	A	G	0.110005	60.7483
	5	74537751	rs4704197	-0.0384	0.0022	7.49204e-69	T	C	0.384676	304.661
	5	74637213	rs76475757	-0.0438	0.0048	1.00693e-19	C	T	0.063887	83.2656
	5	74624484	rs75240579	0.0351	0.0055	1.39701e-10	T	C	0.048742	40.7276
	5	74602898	rs4703665	-0.0237	0.0034	1.79184e-12	C	T	0.84852	48.5891
	5	74656539	rs12916	-0.0602	0.0021	5.45758e-173	C	T	0.422078	821.778
	5	74717761	rs80324692	0.026	0.0043	2.30399e-09	T	C	0.081446	36.5603
PCSK9	1	55491780	rs200159426	0.0491	0.0025	7.44561e-86	G	A	0.251222	385.73
	1	55505647	rs11591147	0.3485	0.0089	1e-200	T	G	0.017695	1533.29
	1	55509213	rs10888896	-0.0334	0.0027	8.79023e-36	C	G	0.783564	153.026
	1	55520938	rs150119739	-0.0452	0.0059	1.50591e-14	A	G	0.045504	58.6912
	1	55496861	rs11810371	0.0343	0.005	5.13689e-12	A	G	0.0486077	47.0596
	1	55521313	rs472495	-0.0438	0.0023	2.55623e-83	T	G	0.671914	362.654
	1	55526428	rs11206517	-0.0593	0.0057	5.17249e-25	G	T	0.0348529	108.233
	1	55485042	rs77875082	-0.0513	0.0068	4.56037e-14	A	G	0.032887	56.9137
	1	55490176	rs12046679	-0.0282	0.0023	1.85609e-33	G	A	0.352307	150.329
	1	55503448	rs17111503	-0.0445	0.0024	4.35111e-76	G	A	0.351851	343.793
	1	55588142	rs79396670	0.035	0.0059	2.474e-09	A	G	0.0337506	35.191
	1	55522558	rs7525503	-0.0417	0.0066	2.65399e-10	T	G	0.0282581	39.9194
	1	55551718	rs11583974	-0.0363	0.0058	5.34503e-10	A	G	0.042311	39.1703
	1	55604404	rs138779133	0.0464	0.0076	1.086e-09	G	A	0.024559	37.2742
	1	55465594	rs759914	-0.0187	0.0025	2.82098e-14	T	G	0.715164	55.9504
	1	55496648	rs12739979	0.0235	0.0027	3.87704e-18	T	C	0.221163	75.7545
	1	55493375	rs182491400	-0.0538	0.0081	3.35738e-11	T	C	0.025525	44.1158
	1	55515537	rs479832	-0.025	0.0028	3.25312e-19	T	C	0.823901	79.7194
	1	55435139	rs57394610	0.028	0.0041	4.86407e-12	G	C	0.092616	46.6389
	1	55518622	rs45613943	0.0344	0.0053	8.59211e-11	C	T	0.0429802	42.1274
NPC1L1	7	44646763	rs732797	-0.02	0.0024	2.21208e-17	A	G	0.629582	69.4444
	7	44584551	rs10260606	-0.0353	0.003	4.27366e-31	C	G	0.1824	138.454
NPC1L1*	7	44559803	rs148825701	-0.0159	0.0029	3.51901e-08	T	C	0.17685	30.0606
	7	44600695	rs217386	0.0228	0.0024	5.87489e-22	A	G	0.352271	90.25
	7	44595347	rs80309061	-0.0257	0.0041	3.62001e-10	T	A	0.091514	39.2915
	7	44584551	rs10260606	-0.0353	0.003	4.27366e-31	C	G	0.1824	138.454
*Linkage disequilibrium (LD) threshold of r2<0.3 in the selection of instrumental variables. SNP, single-nucleotide polymorphisms; Chr, chromosome; SE, standard error; EAF, effect allele frequency; HMGCR, 3-hydroxy-3-methylglutaryl coenzyme A reductase; PCSK9, proprotein convertase subtilisin/kexin type 9; NPC1L1, Niemann-Pick C1-Like 1.

## Sheet: STable2
Supplementary Table S2. The detailed information of instrumental variables in LDL-C from the GLGC.
Gene	Chr	pos	SNP	Beta	SE	P-value	Effect allele	Other allele	EAF	F
HMGCR	5	74540187	rs9942407	-0.0489	0.0053	3.1268e-19	A	G	0.4182	85.1267
	5	74656539	rs12916	-0.0733	0.0038	7.79112e-78	C	T	0.4314	372.084
PCSK9	1	55504650	rs2479409	0.0642	0.0041	2.51478e-50	A	G	0.6675	245.19
	1	55518752	rs7552841	-0.0368	0.0044	5.39635e-15	T	C	0.3654	69.9504
	1	55528629	rs12067569	-0.0885	0.01	1.96607e-17	A	G	0.0343	78.3225
	1	55538552	rs10493176	0.0776	0.0102	2.53513e-14	G	T	0.1148	57.8793
	1	55505647	rs11591147	0.497	0.018	8.57038e-143	T	G	0.01715	762.373
	1	55551718	rs11583974	-0.0646	0.0117	3.95103e-09	A	G	0.03034	30.4855
	1	55486064	rs2479394	0.0386	0.0041	1.58416e-19	A	G	0.715	88.6353
	1	55496039	rs11206510	0.0831	0.005	2.38013e-53	C	T	0.1544	276.224
	1	55509213	rs10888896	-0.0426	0.0049	2.13796e-14	C	G	0.7203	75.5835
	1	55524116	rs585131	-0.0637	0.005	2.69898e-35	T	C	0.8153	162.308
NPC1L1	7	44582331	rs2073547	-0.0485	0.0049	1.92309e-21	G	A	0.1939	97.9696
	7	44657475	rs1434961	-0.0263	0.0037	8.3888e-12	T	C	0.5158	50.5252
NPC1L1*	7	44602589	rs7791240	-0.0425	0.0065	1.83802e-10	C	T	0.09103	42.7515
	7	44582331	rs2073547	-0.0485	0.0049	1.92309e-21	G	A	0.1939	97.9696
	7	44600695	rs217386	0.0363	0.0038	1.20393e-19	A	G	0.4077	91.2528
* Linkage disequilibrium (LD) threshold of r2<0.3 in the selection of instrumental variables. SNP, single-nucleotide polymorphisms; Chr, chromosome; SE, standard error; EAF, effect allele frequency; HMGCR, 3-hydroxy-3-methylglutaryl coenzyme A reductase; PCSK9, proprotein convertase subtilisin/kexin type 9; NPC1L1, Niemann-Pick C1-Like 1.

## Sheet: STable3
Supplementary Table S3. The detailed information of GWAS datasets.
Trait	Consortium	GWAS ID	Year	Sample size	Population	nSNPs	Author	PMID
LDL-C	UK Biobank and BioBank Japan	ebi-a-GCST90018961	2021	416487	Mostly European	19037976	Sakaue S	34594039
LDL-C	GLGC	ieu-a-300	2013	173082	Mostly European	2437752	Willer CJ	24097068
Coronary heart disease	CARDIoGRAMplusC4D	ieu-a-7	2015	184305	Mostly European	9455779	Nikpay M	26343387
Low hand grip strength	EWGSOP	ebi-a-GCST90007526	2021	256523	European	9336415	Jones G	33510174
Appendicular lean mass	UK Biobank	ebi-a-GCST90000025	2020	450243	European	18071518	Pei YF	33097823
Usual walking pace	UK Biobank	ukb-b-4711	2018	459915	European	9851867	Ben Elsworth	NA
GWAS, genome-wide association study; nSNPs, number of single-nucleotide polymorphisms; LDL-C, low-density lipoprotein-cholesterol; GLGC, Global Lipids Genetics Consortium; CARDIoGRAMplusC4D, Coronary Artery Disease Genome Wide Replication and Meta-analysis plus the Coronary Artery Disease Genetics; EWGSOP, European Working Group on Sarcopenia in Older People; NA, not applicable.

## Sheet: STable4
Supplementary Table S4. SNPs deletad in the analysis using LDL-C from the GWAS of Sakaue et al.
Outcome	Drug target	SNPs
Coronary heart disease	HMGCR	None
	PCSK9	None
	NPC1L1	None
	NPC1L1*	None
Low hand grip strength	HMGCR	None
	PCSK9	None
	NPC1L1	None
	NPC1L1*	None
Appendicular lean mass	HMGCR	None
	PCSK9	outlier detected by MR-PRESSO: rs200159426, rs17111503, rs138779133, rs10888896
	NPC1L1	None
	NPC1L1*	None
Usual walking pace	HMGCR	None
	PCSK9	SNPs not incorporated into the outcome sample: rs12046679, rs182491400, rs200159426
	NPC1L1	None
	NPC1L1*	None
SNPs, single-nucleotide polymorphisms; MR-PRESSO, Mendelian randomization pleiotropy residual sum and outlier; HMGCR, 3-hydroxy-3-methylglutaryl coenzyme A reductase; PCSK9, proprotein convertase subtilisin/kexin type 9; NPC1L1, Niemann-Pick C1-Like 1. * Linkage disequilibrium (LD) threshold of r2<0.3 in the selection of instrumental variables.

## Sheet: STable5
Supplementary Table S5. The causal estimations of genetically proxied inhibition of NPC1L1 on coronary heart disease using linkage disequilibrium (LD) parameter r2<0.3 in the selection of instrumental variables.
Dataset	Method	nSNPs	OR (95%CI)	P-value
Sakaue et al.	Inverse variance weighted (fixed effects)	4	0.467 (0.295-0.740)	0.00116302
	Weighted median	4	0.457 (0.265-0.787)	0.00476247
	Maximum likelihood	4	0.467 (0.292-0.745)	0.00140549
	MR Egger	4	0.691 (0.125-3.821)	0.713288
	Simple mode	4	0.415 (0.203-0.848)	0.0950054
GLGC	Inverse variance weighted (fixed effects)	3	0.604 (0.438-0.833	0.00207443
	Weighted median	3	0.606 (0.42-0.872	0.00702322
	Maximum likelihood	3	0.604 (0.435-0.838	0.00254087
	MR Egger	3	1.07 (0.09-12.765	0.965988
	Simple mode	3	0.594 (0.383-0.921	0.145566
Bold font indicates statistical significance. nSNPs, number of single-nucleotide polymorphisms; OR, odd ratio; CI, confidence interval; GLGC, Global Lipids Genetics Consortium

## Sheet: STable6
Supplementary Table S6. The causal estimations of genetically proxied inhibition of NPC1L1 on the risk of sarcopenia related-traits using linkage disequilibrium (LD) parameter r2<0.3 in the selection of instrumental variables.
Dataset	Outcome	Method	nSNPs	OR/Beta (95%CI)	P-value
Sakaue et al.	Low hand grip strength	Inverse variance weighted (fixed effects)	4	1.293 (0.906 to 1.846)	0.156656
		Weighted median	4	1.563 (1.012 to 2.415)	0.0441285
		Maximum likelihood	4	1.296 (0.905 to 1.855)	0.156516
		MR Egger	4	1.918 (0.518 to 7.093)	0.432103
		Simple mode	4	1.555 (0.753 to 3.212)	0.318655
	Appendicular lean mass	Inverse variance weighted (fixed effects)	4	0.064 (-0.027 to 0.154)	0.16886
		Weighted median	4	0.073 (-0.037 to 0.183)	0.191478
		Maximum likelihood	4	0.064 (-0.027 to 0.156)	0.167402
		MR Egger	4	0.345 (0.015 to 0.676)	0.177237
		Simple mode	4	0.120 (-0.058 to 0.298)	0.277241
	Usual walking pace	Inverse variance weighted (fixed effects)	4	0.977 (0.919 to 1.039)	0.464336
		Weighted median	4	0.974 (0.898 to 1.056)	0.521143
		Maximum likelihood	4	0.977 (0.918 to 1.039)	0.460144
		MR Egger	4	0.955 (0.651 to 1.400)	0.833793
		Simple mode	4	0.919 (0.799 to 1.057)	0.321071
GLGC	Low hand grip strength	Inverse variance weighted (fixed effects)	3	1.157 (0.900 to 1.486)	0.25519
		Weighted median	3	1.230 (0.892 to 1.696)	0.205827
		Maximum likelihood	3	1.158 (0.900 to 1.491)	0.25403
		MR Egger	3	5.226 (0.764 to 35.738)	0.340863
		Simple mode	3	1.292 (0.813 to 2.053)	0.391518
	Appendicular lean mass	Inverse variance weighted (fixed effects)	3	0.055 (-0.009 to 0.119)	0.0925384
		Weighted median	3	0.096 (0.016 to 0.177)	0.0193974
		Maximum likelihood	3	0.055 (-0.009 to 0.120)	0.0927025
		MR Egger	3	0.432 (-0.058 to 0.921)	0.333732
		Simple mode	3	0.097 (-0.019 to 0.212)	0.244086
	Usual walking pace	Inverse variance weighted (fixed effects)	3	0.988 (0.946 to 1.031)	0.576889
		Weighted median	3	0.988 (0.936 to 1.043)	0.668066
		Maximum likelihood	3	0.988 (0.945 to 1.032)	0.572509
		MR Egger	3	0.738 (0.432 to 1.262)	0.467081
		Simple mode	3	0.954 (0.875 to 1.039)	0.390798
nSNPs, number of single-nucleotide polymorphisms; OR, odd ratio; CI, confidence interval; GLGC, Global Lipids Genetics Consortium

## Sheet: STable7
Supplementary Table S7. The heterogeneity and horizontal pleiotropy tests for inhibitions of HMGCR, PCSK9, and NPC1L1 using LDL-C from the the GWAS of Sakaue et al.
Outcome	Drug target	Heterogeneity test (Cochran'Q)			Horizontal pleiotropy			MR-PRESSO
		Q	Q df	P	Egger intercept	SE	P	Global test P
Coronary heart disease (positive control)	HMGCR	7.07954	8	0.528076	0.0241541	0.0167075	0.191502	0.561
	PCSK9	22.6447	19	0.253353	0.00073836	0.00766999	0.924373	0.3
	NPC1L1	0.869576	1	0.351073	NA	NA	NA	NA
	NPC1L1*	0.436334	3	0.932639	-0.0104476	0.0224065	0.686874	0.916
Low hand grip strength	HMGCR	7.26045	8	0.508811	0.0171703	0.0117682	0.187921	0.482
	PCSK9	28.1497	19	0.0805895	0.00753064	0.00504174	0.152587	0.101
	NPC1L1	3.618	1	0.0571575	NA	NA	NA	NA
	NPC1L1*	2.33229	3	0.506363	-0.0103506	0.0168733	0.602063	0.489
Appendicular lean mass	HMGCR	10.4408	8	0.235439	0.00194145	0.00357044	0.603487	0.34
	PCSK9	12.6588	15	0.628634	-0.000264799	0.00113872	0.819483	0.742
	NPC1L1	1.93438	1	0.16428	NA	NA	NA	NA
	NPC1L1*	3.97727	3	0.263929	-0.00741619	0.00427009	0.22456	0.37
Usual walking pace	HMGCR	6.04543	8	0.642143	0.000112475	0.00200587	0.95685	0.696
	PCSK9	14.0784	16	0.59287	-0.00103616	0.000761245	0.19357	0.628
	NPC1L1	3.63144	1	0.0566979	NA	NA	NA	NA
	NPC1L1*	5.86801	3	0.118212	0.000622393	0.00493405	0.911157	0.267
*Linkage disequilibrium (LD) threshold of r2<0.3 in the selection of instrumental variables.. MR-PRESSO, Mendelian randomization pleiotropy residual sum and outlier; HMGCR, 3-hydroxy-3-methylglutaryl coenzyme A reductase; PCSK9, proprotein convertase subtilisin/kexin type 9; NPC1L1, Niemann-Pick C1-Like 1; NA, not applicable.

## Sheet: STable8
Supplementary Table S8. The heterogeneity and horizontal pleiotropy tests for inhibitions of HMGCR, PCSK9, and NPC1L1 using LDL-C from the GLGC.
Outcome	Drug target	Heterogeneity test(Cochran'Q)			Horizontal pleiotropy			MR-PRESSO
		Q	Q df	P	Egger intercept	SE	P	Global test P
Coronary heart disease (positive control)	HMGCR	2.621	1	0.105458	NA	NA	NA	NA
	PCSK9	16.7566	9	0.0526663	0.00748758	0.0113346	0.527431	0.066
	NPC1L1	0.520807	1	0.470498	NA	NA	NA	NA
	NPC1L1*	0.209372	2	0.900607	-0.0241019	0.0528836	0.727763	NA
Low hand grip strength	HMGCR	2.58648	1	0.10778	NA	NA	NA	NA
	PCSK9	11.1186	9	0.267668	-0.000405577	0.00590181	0.946898	0.328
	NPC1L1	3.81087	1	0.0509209	NA	NA	NA	NA
	NPC1L1*	2.42115	2	0.298026	-0.0631776	0.0407443	0.364651	NA
Appendicular lean mass	HMGCR	0.374697	1	0.540455	NA	NA	NA	NA
	PCSK9	16.521	9	0.0567669	-0.00187907	0.00168475	0.297084	0.126
	NPC1L1	3.09057	1	0.078747	NA	NA	NA	NA
	NPC1L1*	2.59336	2	0.273439	-0.0158124	0.0103846	0.369937	NA
Usual walking pace	HMGCR	0.605839	1	0.436359	NA	NA	NA	NA
	PCSK9	3.32792	9	0.949865	-0.000416582	0.000851512	0.637812	0.943
	NPC1L1	4.18057	1	0.0408899	NA	NA	NA	NA
	NPC1L1*	5.68019	2	0.0584202	0.0122108	0.0113743	0.477431	NA
* Linkage disequilibrium (LD) threshold of r2<0.3 in the selection of instrumental variables. MR-PRESSO, Mendelian randomization pleiotropy residual sum and outlier; HMGCR, 3-hydroxy-3-methylglutaryl coenzyme A reductase; PCSK9, proprotein convertase subtilisin/kexin type 9; NPC1L1, Niemann-Pick C1-Like 1; NA, not applicable.

## Sheet: STable9
Supplementary Table S9. The estimated bias and probability of type 1 error between the datasets of LDL-C (Sakaue et al.) and appendicular lean mass (UK Biobank).
Proportion of Overlapping Participants	Observational bias	Estimated bias	Estimated type 1 error
0	0	0	0.0499958
0	0.2	0	0.0499958
0	0.4	0	0.0499958
0	0.6	0	0.0499958
0	0.8	0	0.0499958
0	1	0	0.0499958
0.1	0	0	0.0499958
0.1	0.2	7.84663e-05	0.0500018
0.1	0.4	0.000156933	0.0500199
0.1	0.6	0.000235399	0.05005
0.1	0.8	0.000313865	0.0500922
0.1	1	0.000392331	0.0501465
0.2	0	0	0.0499958
0.2	0.2	0.000156933	0.0500199
0.2	0.4	0.000313865	0.0500922
0.2	0.6	0.000470798	0.0502128
0.2	0.8	0.00062773	0.0503816
0.2	1	0.000784663	0.0505987
0.3	0	0	0.0499958
0.3	0.2	0.000235399	0.05005
0.3	0.4	0.000470798	0.0502128
0.3	0.6	0.000706197	0.0504841
0.3	0.8	0.000941596	0.0508641
0.3	1	0.00117699	0.0513529
0.4	0	0	0.0499958
0.4	0.2	0.000313865	0.0500922
0.4	0.4	0.00062773	0.0503816
0.4	0.6	0.000941596	0.0508641
0.4	0.8	0.00125546	0.05154
0.4	1	0.00156933	0.0524099
0.5	0	0	0.0499958
0.5	0.2	0.000392331	0.0501465
0.5	0.4	0.000784663	0.0505987
0.5	0.6	0.00117699	0.0513529
0.5	0.8	0.00156933	0.0524099
0.5	1	0.00196166	0.0537709
0.6	0	0	0.0499958
0.6	0.2	0.000470798	0.0502128
0.6	0.4	0.000941596	0.0508641
0.6	0.6	0.00141239	0.0519507
0.6	0.8	0.00188319	0.0534743
0.6	1	0.00235399	0.0554373
0.7	0	0	0.0499958
0.7	0.2	0.000549264	0.0502911
0.7	0.4	0.00109853	0.0511778
0.7	0.6	0.00164779	0.0526577
0.7	0.8	0.00219706	0.054734
0.7	1	0.00274632	0.0574108
0.8	0	0	0.0499958
0.8	0.2	0.00062773	0.0503816
0.8	0.4	0.00125546	0.05154
0.8	0.6	0.00188319	0.0534743
0.8	0.8	0.00251092	0.0561897
0.8	1	0.00313865	0.0596933
0.9	0	0	0.0499958
0.9	0.2	0.000706197	0.0504841
0.9	0.4	0.00141239	0.0519507
0.9	0.6	0.00211859	0.0544007
0.9	0.8	0.00282479	0.0578425
0.9	1	0.00353098	0.0622872
1	0	0	0.0499958
1	0.2	0.000784663	0.0505987
1	0.4	0.00156933	0.0524099
1	0.6	0.00235399	0.0554373
1	0.8	0.00313865	0.0596933
1	1	0.00392331	0.0651946
Sum of R2: 0.109; number of variants: 165; samplesize of exposure: 343621; samplesize of outcome: 450243

## Sheet: STable10
Supplementary Table S10. The estimated bias and probability of type 1 error between the datasets of LDL-C (Sakaue et al.) and usual walking pace (UK Biobank).
Proportion of Overlapping Participants	Observational bias	Estimated bias	Estimated type 1 error
0	0	0	0.0499958
0	0.2	0	0.0499958
0	0.4	0	0.0499958
0	0.6	0	0.0499958
0	0.8	0	0.0499958
0	1	0	0.0499958
0.1	0	0	0.0499958
0.1	0.2	7.60854e-05	0.0500014
0.1	0.4	0.000152171	0.0500182
0.1	0.6	0.000228256	0.0500461
0.1	0.8	0.000304342	0.0500853
0.1	1	0.000380427	0.0501356
0.2	0	0	0.0499958
0.2	0.2	0.000152171	0.0500182
0.2	0.4	0.000304342	0.0500853
0.2	0.6	0.000456513	0.0501972
0.2	0.8	0.000608683	0.0503539
0.2	1	0.000760854	0.0505554
0.3	0	0	0.0499958
0.3	0.2	0.000228256	0.0500461
0.3	0.4	0.000456513	0.0501972
0.3	0.6	0.000684769	0.050449
0.3	0.8	0.000913025	0.0508017
0.3	1	0.00114128	0.0512554
0.4	0	0	0.0499958
0.4	0.2	0.000304342	0.0500853
0.4	0.4	0.000608683	0.0503539
0.4	0.6	0.000913025	0.0508017
0.4	0.8	0.00121737	0.0514291
0.4	1	0.00152171	0.0522364
0.5	0	0	0.0499958
0.5	0.2	0.000380427	0.0501356
0.5	0.4	0.000760854	0.0505554
0.5	0.6	0.00114128	0.0512554
0.5	0.8	0.00152171	0.0522364
0.5	1	0.00190214	0.0534994
0.6	0	0	0.0499958
0.6	0.2	0.000456513	0.0501972
0.6	0.4	0.000913025	0.0508017
0.6	0.6	0.00136954	0.0518102
0.6	0.8	0.00182605	0.0532241
0.6	1	0.00228256	0.0550455
0.7	0	0	0.0499958
0.7	0.2	0.000532598	0.0502699
0.7	0.4	0.0010652	0.0510929
0.7	0.6	0.00159779	0.0524664
0.7	0.8	0.00213039	0.054393
0.7	1	0.00266299	0.0568764
0.8	0	0	0.0499958
0.8	0.2	0.000608683	0.0503539
0.8	0.4	0.00121737	0.0514291
0.8	0.6	0.00182605	0.0532241
0.8	0.8	0.00243473	0.0557436
0.8	1	0.00304342	0.0589937
0.9	0	0	0.0499958
0.9	0.2	0.000684769	0.050449
0.9	0.4	0.00136954	0.0518102
0.9	0.6	0.00205431	0.0540838
0.9	0.8	0.00273908	0.0572769
0.9	1	0.00342384	0.0613993
1	0	0	0.0499958
1	0.2	0.000760854	0.0505554
1	0.4	0.00152171	0.0522364
1	0.6	0.00228256	0.0550455
1	0.8	0.00304342	0.0589937
1	1	0.00380427	0.0640952
Sum of R2: 0.105; number of variants: 154; samplesize of exposure: 343621; samplesize of outcome: 459915
